# Supplementary material for: Composition and Antioxidant Status of Human Milk of Women Living in Bydgoszcz (Poland)
Source: Nutrients. 2024 Oct 6;16(19):3396. doi: 10.3390/nu16193396 (PMC11479156; doi:10.3390/nu16193396)
Supplement: Supplementary file 1 [file nutrients-16-03396-s001.zip]

Archive with 1 entries (1 files):
- nutrients-3207865-supplementary.pdf
